# Supplementary material for: Shared Decision Making with Acutely Hospitalized, Older Poly-Medicated Patients: A Mixed-Methods Study in an Emergency Department
Source: Int J Environ Res Public Health. 2022 May 25;19(11):6429. doi: 10.3390/ijerph19116429 (PMC9180707; doi:10.3390/ijerph19116429)
Supplement: Supplementary file 1 [file ijerph-19-06429-s001.zip]

Archive with 1 entries (1 files):
- ijerph-1730961-supplementary.pdf
